# Supplementary material for: Concentration-Dependent Global Quantitative Proteome Response of Staphylococcus epidermidis RP62A Biofilms to Subinhibitory Tigecycline
Source: Cells. 2022 Nov 3;11(21):3488. doi: 10.3390/cells11213488 (PMC9655631; doi:10.3390/cells11213488)
Supplement: Supplementary file 1 [file cells-11-03488-s001.zip]

Archive with 1 entries (1 files):
- cells-1910341-supplementary.pdf
